# Supplementary material for: Immunomodulatory Effects of Aronia Juice Polyphenols—Results of a Randomized Placebo-Controlled Human Intervention Study and Cell Culture Experiments
Source: Antioxidants (Basel). 2022 Jun 28;11(7):1283. doi: 10.3390/antiox11071283 (PMC9312026; doi:10.3390/antiox11071283)
Supplement: Supplementary file 1 [file antioxidants-11-01283-s001.zip]

Archive with 1 entries (1 files):
- antioxidants-1711953-supplementary.pdf
